# Supplementary material for: Intermediate Repeat Expansion in the ATXN2 Gene as a Risk Factor in the ALS and FTD Spanish Population
Source: Biomedicines. 2024 Feb 2;12(2):356. doi: 10.3390/biomedicines12020356 (PMC10886453; doi:10.3390/biomedicines12020356)
Supplement: Supplementary file 1 [file biomedicines-12-00356-s001.zip]

Archive with 1 entries (1 files):
- biomedicines-2809108-supplementary.pdf
